# Supplementary material for: Prevalence of chronic venous insufficiency and deep vein thrombosis in cirrhotic patients
Source: Front Med (Lausanne). 2023 Sep 27;10:1214517. doi: 10.3389/fmed.2023.1214517 (PMC10565485; doi:10.3389/fmed.2023.1214517)
Supplement: Supplementary file 2 [file Data_Sheet_1.csv]

NAME (ABREV.)	GENDER	AGE	KARNOFSKY	VCSS	CEAP	CHILD	MELD	BAVENO	ORTHOSTATISM	IMC	ASCITES	ETHIOLOGY	HYPERT.	DM	CKD	ALCOHOL	SMOKING	VIRUS	HCC	EV	DVT	ENCEPHALOP.	HERNIA	PLATELETS	UREA	CREATININ	ALBUMIN	RNI	BT	THROMBOPHILIA
A.S.R.C	MALE	63	60	12	4	9	13	3	3	25.7	3	OH	1	1	2	1	1	1	1	2	1	3	2	155	88	1.49	2.8	1.22	2.82	1
M.A.S	FEMALE	42	100	0	1	9	17	2	2	25.95	2	NASH	2	1	1	99	99	1	2	2	1	3	1	90	33	1.05	4.1	1.24	0.86	2
A.C.F.A	FEMALE	46	70	10	4	10	18	3	3	29.16	3	AIH	1	1	1	99	99	1	2	2	1	1	2	138	53	0.49	1.8	1.42	0.81	1
A.M.L	MALE	51	70	14	3	10	18	1	2	30.19	2	NASH	2	1	1	99	99	1	1	1	1	3	2	37	25	0.6	2	2.1	3.16	1
A.P.D.C	MALE	57	60	10	4	10	18	1	3	29.72	2	OH	1	1	1	1	1	1	1	1	2	2	1	38	19	0.89	2.8	1.86	3.75	1
A.L.D.G.C	FEMALE	53	90	5	3	6	11	3	3	25	2	VHB	1	1	1	99	99	2	1	2	1	1	1	28	45	1.55	3.6	1.23	0.96	1
A.B.D.L	MALE	70	70	2	2	6	20	1	3	25	3	OH	2	2	2	1	99	1	2	1	1	1	2	59	86	2.85	2	1.07	0.85	1
A.A.D.S	MALE	48	90	8	4	11	20	3	2	28.58	3	OH	1	1	1	1	1	1	1	2	1	1	2	152	30	0.84	2.7	1.06	2.62	1
A.P.D.S	MALE	59	70	4	2	7	15	3	3	27.29	3	OTHERS	1	1	1	99	99	1	1	2	1	1	2	42	18	0.74	3.6	1.6	3.93	1
A.C	MALE	62	80	6	3	7	13	3	3	38	1	NASH	1	2	2	2	2	1	1	2	1	1	1	36	26	1.36	3.1	1.54	1.92	1
A.D.S	MALE	62	70	6	4	7	14	3	2	20.28	2	VHC	1	1	1	1	1	2	2	2	1	1	2	43	27	0.97	3.5	1.41	0.78	1
B.L.P	FEMALE	23	70	0	1	5	21	1	1	21.9	1	BILIARY	1	1	1	99	99	1	1	1	1	1	1	226	18	0.47	3.5	1.12	0.75	1
B.D.P.J	MALE	39	100	2	2	6	10	3	2	21.9	3	OTHERS	1	1	1	99	99	1	1	2	1	1	2	42	31	0.82	3.9	2.43	1.67	1
C.A.D.M.S	FEMALE	29	100	5	2	8	7	3	2	21.97	3	BILIARY	1	1	1	99	99	1	1	2	1	3	1	147	33	0.6	4	1.1	0.83	1
C.A.P.R	FEMALE	42	60	10	1	10	15	1	2	32	1	OTHERS	1	2	2	99	99	1	1	1	1	2	1	84	110	2.97	4.5	1.85	2.29	1
C.A.R	MALE	59	80	6	3	9	16	1	3	22.87	2	VHC	1	1	1	99	1	2	1	1	1	2	2	111	60	1.32	4.6	0.9	1.64	1
C.D.D.S	FEMALE	40	60	2	0	5	14	1	3	22.51	1	OTHERS	1	1	1	99	99	2	1	1	1	1	1	57	19	0.53	4.2	1.2	1.93	1
C.C.B.S	FEMALE	28	70	5	4	9	18	2	1	24.88	2	AIH	1	2	1	99	99	1	1	2	1	3	2	92	33	0.9	3	2.3	2.62	1
C.A.F	MALE	65	80	2	2	6	18	2	3	24.02	2	OTHERS	2	2	1	99	99	1	1	2	1	1	2	91	44	1.39	4.2	1.08	0.58	1
C.A.C.D.S	MALE	47	80	6	0	8	21	3	3	23.4	1	OTHERS	2	2	1	2	99	1	1	2	1	1	1	20	24	0.8	3.5	1.5	2.9	1
C.A.D.A	MALE	50	80	8	4	7	14	2	3	24.49	3	OH	1	1	1	1	99	1	1	2	1	3	2	75	26	1	4.2	1.18	0.79	1
C.R.D.S	MALE	67	50	3	2	6	13	3	2	25.71	3	NASH	1	2	1	99	2	2	2	2	1	1	1	216	68	0.95	3.5	1.14	2	1
C.C.P.D.C	FEMALE	52	90	5	2	6	8	2	3	32.11	3	AIH	2	1	1	99	99	1	1	2	1	1	2	112	31	0.92	3.5	1.02	1.03	1
C.D.M	MALE	69	50	8	1	6	20	1	3	33.01	1	NASH	2	1	1	1	99	1	1	1	1	3	1	139	46	1.21	2.6	1.06	0.86	1
D.C.D.O	FEMALE	51	50	13	3	8	13	3	3	26.06	2	VHC	1	1	1	99	99	1	1	2	1	1	2	21	55	1.4	3.5	1.2	2	1
D.R.A	MALE	32	90	8	2	8	12	2	2	21	2	AIH	1	1	1	99	99	1	1	2	1	1	1	28	50	1.12	2.9	1.88	2.76	1
D.B.D.S	MALE	46	40	7	4	9	20	3	2	21.22	3	OH	1	2	1	1	1	1	1	2	2	3	2	66	20	0.76	3.4	1.46	4.27	1
D.G.F	MALE	70	80	6	2	7	9	3	2	23.95	3	OTHERS	2	1	1	99	99	1	1	2	2	1	2	96	55	0.91	4	1.05	0.63	2
E.R.G	MALE	75	80	4	3	8	25	2	3	26.83	2	NASH	2	2	1	1	1	1	1	2	1	3	1	114	42	1.04	3.3	1.22	2.32	1
E.C.D.A	FEMALE	25	70	3	2	9	12	1	1	22.96	2	AIH	1	1	2	99	99	1	1	1	1	1	1	10	91	2.4	1.5	3.6	14.22	1
E.D.A.V.D.S	FEMALE	58	50	5	2	7	9	3	2	34.41	2	BILIARY	2	2	1	99	99	1	1	2	1	1	2	89	30	0.69	3.7	1.4	0.69	1
E.F.D.S	MALE	66	70	4	3	10	22	3	3	20	3	OH	1	1	1	1	2	1	1	2	1	2	2	115	41	0.97	2.9	1.17	1.04	1
E.F.S	FEMALE	43	80	5	3	5	9	2	2	28.65	3	NASH	1	1	1	99	99	1	1	2	2	1	2	204	41	0.92	4.5	1.28	1.76	1
E.M.D.V	FEMALE	64	80	6	2	8	8	1	3	32.88	3	NASH	2	2	1	99	99	1	1	1	1	1	1	169	35	0.8	3.7	1.21	0.62	1
E.A.G.S	FEMALE	33	60	10	4	6	9	3	3	30.5	3	OTHERS	1	1	1	99	1	1	1	2	1	1	1	175	24	0.82	3.3	1.18	0.35	1
E.P.D.N	FEMALE	49	70	5	4	9	15	2	3	33.5	2	AIH	2	1	1	99	1	1	1	2	1	1	1	72	45	1.53	2.3	1.04	0.48	1
F.D.L.R	FEMALE	41	80	12	4	8	11	3	3	28	3	AIH	1	1	1	99	99	1	1	2	1	2	1	51	24	0.69	3.3	1.3	1.2	1
F.D.A.D	MALE	64	60	10	3	7	14	3	2	99	2	OH	1	1	2	1	2	1	1	2	1	1	2	125	104	2.3	4.2	0.99	0.39	1
F.A.M	MALE	50	60	6	2	8	16	3	3	22.77	3	NASH	1	1	1	99	99	1	1	2	1	1	2	42	42	0.9	2.6	1.88	2.12	1
G.C.M	MALE	38	100	0	2	8	17	2	3	25.71	2	BILIARY	1	1	1	99	99	1	1	2	1	1	2	170	20	0.9	4.3	1.71	3.65	1
G.C.P	MALE	55	80	15	4	9	18	1	3	28.41	1	NASH	2	2	1	99	99	1	1	1	2	1	2	299	32	1	3.7	1.04	0.26	1
F.N	MALE	58	70	6	2	9	19	1	3	23.67	2	VHC	2	1	2	99	99	2	1	2	1	1	2	81	97	1.7	2.8	1.2	0.56	1
G.M.D.S	MALE	59	100	3	2	6	8	1	3	25.47	1	OTHERS	1	1	1	1	1	1	1	1	2	1	2	242	34	0.76	4.1	1.19	0.91	1
G.A.R	MALE	70	80	16	4	9	20	2	3	28.4	1	OH	2	1	1	99	1	1	1	2	1	3	2	72	36	1.2	3.2	1.05	4.75	1
I.R	MALE	60	70	1	3	7	15	3	3	35.14	3	OH	1	1	1	1	99	1	1	2	1	1	2	82	27	0.85	4	1.35	2.07	1
I.A.S	FEMALE	57	60	10	3	7	12	1	2	40.39	1	NASH	1	1	2	99	1	1	2	1	1	1	1	93	170	2.7	2.2	1.23	1.95	1
J.L.V	MALE	58	90	7	4	6	14	1	3	39.44	3	OH	1	1	1	99	1	1	1	1	1	1	1	146			3.5	1.34	1.88	1
J.A.F	MALE	47	100	0	2	6	7	2	3	25.06	1	AIH	2	2	1	99	99	1	1	2	1	1	1	248	32	0.85	4.3	0.99	0.68	1
J.A.G.D.A	MALE	50	60	10	2	7	10	2	3	22.65	2	OH	1	1	1	1	99	1	1	2	1	1	2	275	42	0.62	4	1.3	0.3	1
J.W.G.S.J	MALE	60	70	3	2	10	10	2	3	99	1	NASH	2	2	1	1	1	2	2	2	1	1	1	143	37	1.32	3.6	1.2	0.84	1
J.F.M	MALE	72	80	6	2	9	12	3	3	35.79	3	OH	2	1	1	1	99	1	2	2	1	3	1	103	40	1.04	2.4	1.25	0.39	1
J.I.D.N	MALE	57	80	20	5	9	15	2	3	21.14	3	VHC	1	1	1	1	99	2	1	2	1	1	1	90	47	1.03	0.8	1.23	0.77	1
J.D.S.T	MALE	57	70	11	4	10	15	2	3	27.97	3	OH	2	1	1	1	2	1	1	2	1	3	2	109	33	1.24	3.7	1.16	2.3	1
I.B.C	FEMALE	64	90	7	4	9	16	3	3	24	1	BILIARY	1	1	1	99	99	1	2	2	2	3	1	44	57	1.53	3.7	1.53	0.28	1
J.M.D.O	MALE	59	70	5	1	8	19	3	3	20.24	2	OTHERS	1	1	1	99	1	1	1	2	1	1	1	33	46	1.87	3.4	1.78	3.65	1
J.A.D.S	MALE	57	80	5	2	5	13	2	3	26.68	1	VHC	1	1	1	99	99	2	1	2	1	1	2	95	60	0.91	3.5	1.12	0.7	1
J.V.L	MALE	67	40	7	2	10	19	3	3	21.06	3	OH	1	1	1	1	1	1	1	2	1	3	1	79	37	0.77	0.7	1.67	3.86	1
J.P.D.S	MALE	70	90	0	1	6	18	3	3	27.18	2	OH	2	2	1	1	99	1	1	2	1	1	1	36	35	0.88	3.9	1.38	0.9	1
K.S.D.O	FEMALE	53	60	6	3	6	21	2	3	30.98	2	NASH	2	2	1	99	99	1	1	2	1	1	1	59	25	1.02	2.9	1.22	1.04	1
K.C.C.D.M	FEMALE	33	100	0	3	9	16	3	2	29.07	2	HAI	1	2	1	99	99	1	1	2	1	1	1	16	32	0.61	3.8	1.66	1.72	2
L.S.Y	FEMALE	74	90	5	2	5	8	3	2	29.67	1	NASH	1	2	1	99	99	1	2	2	1	1	2	104	19	0.64	4	1.15	1.35	1
L.M.M	FEMALE	45	100	10	4	7	17	3	3	23.42	2	AIH	1	1	1	99	1	1	1	2	1	2	2	95	41	1.25	2.8	1	1.03	1
L.B.D.S	MALE	55	50	10	4	9	16	1	3	23.1	3	VHC	2	2	2	1	1	2	2	1	1	3	1	53	131	2.88	2.4	1.7	1	1
L.L.B	FEMALE	66	90	1	1	10	10	3	2	30.47	3	NASH	1	2	1	99	99	1	1	2	1	2	1	178	28	0.7	2.6	1.4	1.11	1
L.M.J	MALE	28	80	0	0	5	8	3	1	22.5	1	OTHERS	1	1	1	99	99	1	1	2	1	1	1	84	39	0.92	5	1.13	0.62	1
L.D.C.A.T	FEMALE	38	70	4	3	6	15	3	1	27.03	2	VHC	1	1	1	99	99	2	1	2	2	1	1	57	19	0.7	3.4	1.08	0.58	1
L.C.F	FEMALE	62	60	3	2	9	11	2	3	20.83	3	OH	1	1	1	1	2	1	1	1	1	1	1	241	70	0.98	3.7	1.3	0.75	1
L.M.S.R	FEMALE	44	50	8	0	10	23	1	3	21.48	2	VHC	2	2	1	99	99	2	1	1	1	1	1	239	71	2.22	3.8	1.02	0.3	1
L.F.D.S	FEMALE	37	100	6	4	7	18	3	1	25.5	3	OTHERS	1	1	1	99	99	1	1	2	1	1	2	115	25	2.47	4.4	2.47	1.97	1
L.C.D.S	FEMALE	67	40	13	4	6	10	2	2	34.29	3	NASH	2	2	1	99	99	1	1	2	1	3	2	47	20	0.65	3.7	1.23	0.8	1
M.A.D.O	FEMALE	72	80	13	4	7	10	2	3	31.6	3	OH	1	2	1	99	99	1	2	2	1	1	2	66	21	0.7	3.2	1.2	2.42	1
M.A.B.D.N	FEMALE	55	40	10	3	9	12	2	3	35.15	3	AIH	2	2	1	99	99	1	1	2	2	2	1	89	18	0.62	3	1.24	1.2	1
M.D.L.O	FEMALE	73	50	19	5	6	11	2	3	29.28	2	NASH	2	2	2	99	99	1	1	2	1	1	1	22	175	3.79	4	1.69	1.06	1
M.M.G	MALE	64	60	15	3	8	24	2	3	36.4	2	VHB	1	1	1	99	99	2	1	1	1	3	1	40	49	1.28	2.3	1.85	4.26	1
M.C.G.G	MALE	63	90	4	4	10	18	1	1	21.3	2	BILIARY	1	1	1	99	1	1	1	1	1	1	1	29	53	1.17	2.8	2.05	9.43	1
M.M.D.S	MALE	49	60	12	6	9	20	2	3	23.24	3	OH	1	1	1	1	1	1	1	2	1	1	2		26	0.7	3.1	2.1	1.28	1
M.P.D.S.O	FEMALE	64	70	4	3	7	19	2	1	29.24	3	BILIARY	2	2	1	99	1	1	1	2	1	1	2	91	58	2.71	2.1	2.8	2.55	1
M.A.D.S.P	FEMALE	63	60	13	4	9	18	2	3	23.07	1	AIH	1	1	1	99	99	1	1	1	1	1	1	156	55	0.99	2.4	1.2	8.25	1
M.A.M.S	FEMALE	76	40	15	4	9	10	2	3	24.14	3	VHC	1	2	1	99	99	2	1	2	1	3	1	91	58	0.91	3	1.08	1.82	1
M.F.D.S.S	FEMALE	62	90	6	4	6	7	3	2	22.32	3	OH	1	1	1	1	2	1	1	2	1	1	2	128	29	0.66	4.1	1.2	0.29	1
M.D.S.A	FEMALE	63	60	13	5	10	6	2	2	99	3	NASH	2	2	1	99	99	1	1	2	1	3	1	128	29	1.32	2.3	0.9	0.26	2
M.B.C	FEMALE	63	40	8	4	11	19	3	2	36.98	3	NASH	1	2	1	99	99	1	1	2	1	2	2	159	29	0.61	1.9	1.33	2.19	1
M.D.C.B	FEMALE	59	90	8	2	9	10	2	3	19.63	3	OTHERS	1	1	1	99	1	1	1	2	1	1	2	79	54	1.07	2.8	1.07	0.39	1
M.G.B	MALE	55	90	9	4	9	13	1	3	20.69	2	OH	1	1	1	1	1	1	2	1	1	1	1	116	33	1	3.7	1.32	3.12	1
M.R	FEMALE	70	70	9	4	5	7	3	2	35.38	3	OH	1	2	1	1	1	1	1	2	1	1	2	131	65	1.87	3.5	1.03	0.65	1
N.M.D	MALE	62	80	4	3	7	8	2	3	27.18	3	OTHERS	1	2	1	1	99	1	1	1	1	1	2	85	31	1	3.5	1.2	0.56	1
N.P.D.S	FEMALE	70	40	4	1	9	23	1	3	32.03	3	NASH	2	2	1	99	99	1	1	1	1	1	2	105	96	2.27	3	1.36	2.7	1
N.T.M	MALE	74	70	5	4	5	16	1	2	27.16	1	NASH	2	2	2	99	1	1	1	1	1	1	2	36	107	1.62	3	1.51	1.09	1
N.N.D.S	FEMALE	70	40	11	2	9	16	3	1	24.61	3	VHC	1	1	1	99	1	2	2	2	1	2	1	55	60	0.88	2.8	1.5	3	1
O.G.D.A	MALE	73	70	2	2	7	10	3	3	23.9	3	BILIARY	1	2	1	1	1	1	1	2	1	3	1	113	34	1.02	4.8	1.03	0.31	1
P.R.M	MALE	62	70	4	2	9	15	3	2	21.5	3	NASH	1	2	1	1	99	1	1	2	1	1	2	128	146	3.24	3.8	0.96	0.34	1
P.A.D.I.J	MALE	36	100	2	0	7	15	1	2	32.41	1	AIH	1	1	1	99	99	1	1	1	1	1	1	54	12	0.49	3	1.18	11.5	1
P.F.R.D.A	MALE	21	90	0	2	9	15	3	2	21.7	2	AIH	1	1	1	1	99	1	1	2	1	1	1	80	16	0.95	2.5	1.93	3.19	1
P.J.D.M	MALE	48	80	7	3	9	12	2	3	24.68	3	OTHERS	1	1	1	99	1	1	1	2	1	2	2	134	29	0.9	3.5	1.2	1.68	1
R.V.C	MALE	38	70	12	4	9	20	3	3	30.11	3	AIH	1	1	1	99	99	1	1	2	1	3	2	42	35	0.79	2.9	1.89	2.65	1
R.S.O	FEMALE	50	70	9	3	11	23	2		99	3	BILIARY	1	2	1	2	2	1	1	2	1	1	1	107	18	0.61	2	1.83	12.56	1
R.P.D.S	MALE	44	70	13	4	8	12	3	3	24.2	2	BILIARY	1	1	1	99	1	1	1	2	1	2	1	91	31	0.96	3.6	1.1	6.2	1
R.B.G	MALE	32	90	9	3	8	18	1	3	24.73	1	OH	1	1	1	2	2	2	1	1	1	1	1	58	29	1.1	3.4	1.45	2.95	1
R.F.K	MALE	22	80	4	2	6	10	2	2	25.8	3	AIH	1	1	1	99	99	1	1	2	1	3	2	77	16	0.53	3.7	2.18	1.02	1
R.N.L.D.S	MALE	67	80	4	3	11	11	2	2	23.7	1	BILIARY	2	1	1	99	1	1	1	2	1	1	2	64	45	1.16	4	1.29	5.84	1
R.R.B	MALE	54	90	1	2	8	15	3	3	26.5	2	OH	1	1	2	1	2	1	1	2	1	2	2	36	72	2.3	3.9	1.66	3.84	1
R.C.V.A.D.O	FEMALE	41	60	4	3	7	15	1	2	25	2	OTHERS	1	1	2	99	99	1	1	1	1	1	2	62	109	1.58	2.3	1.43	4.23	1
R.L.S.S	FEMALE	42	50	6	3	11	15	1	3	19.5	3	OTHERS	1	1	1	1	99	1	1	1	1	2	1	198	24	0.66	3.7	1.1	1.1	1
R.V	MALE	48	40	3	2	6	15	2	3	35.94	2	OH	1	1	1	1	99	1	1	1	1	1	1	60	32	0.75	4	1.47	1.14	1
R.G.D.S	MALE	62	90	1	1	7	18	2	2	27.74	2	OH	1	1	1	2	2	1	1	2	1	1	2	259	27	0.96	4.8	2.68	0.38	2
R.N.F	FEMALE	54	90	5	3	6	12	2	3	25.51	3	VHC	2	1	1	1	99	2	2	2	1	1	1	201	36	0.76	4.4	1.11	1	1
S.M.S	FEMALE	53	70	5	2	8	16	1	3	25.42	2	AIH	1	1	1	99	99	1	1	1	1	2	1	99	26	0.59	3.2	1.07	0.48	1
S.C.D.R	MALE	48	90	10	4	8	16	3	3	25.15	2	OH	1	1	1	1	2	2	2	2	1	1	2	55	15	0.76	4.3	1.25	0.71	1
S.R.C.J	MALE	67	100	4	1	11	20	2	3	36.28	3	NASH	2	2	2	1	1	1	2	2	1	3	1	43	68	2.98	2.1	2.21	10.9	1
S.F.C	FEMALE	47	90	3	2	7	13	2	2	34.81	3	AIH	1	1	1	99	99	1	1	2	1	2	2	39	19	0.47	2.9	1.6	3.27	1
T.R.G.S	FEMALE	62	70	7	2	5	12	2	2	19.81	1	VHC	2	1	1	99	99	2	1	2	1	1	1	31	47	1.17	4.3	1.27	1.6	1
T.F.S.D.S	MALE	33	100	3	0	7	18	1	3	25.9	3	BILIARY	2	1	1	99	99	1	1	2	1	1	1	99	60	1.78	3.6	1.2	0.97	1
V.L.S.D.S	FEMALE	69	90	3	2	6	9	2	3	39.45	2	NASH	2	2	1	99	99	1	1	2	1	1	2	125	21	0.6	3.4	1.08	1.77	1
V.S.D.S.S	FEMALE	46	90	5	2	8	12	1	2	31.64	1	AIH	1	1	1	99	99	1	1	1	1	1	1	82	29	0.69	3	1.4	2.21	1
V.R.S	FEMALE	39	90	9	4	10	19	2	2	23.14	2	AIH	1	1	1	99	99	1	1	2	1	1	2	25	10	0.63	2.8	1.68	1.96	1
V.L.V	FEMALE	71	50	10	2	7	24	2	3	34.24	3	NASH	2	2	1	1	1	1	1	2	1	3	2	88	38	0.96	2.8	1.72	2.08	1
W.R.D.S	MALE	55	60	17	5	9	13	2	3	28	2	OH	2	2	2	1	99	1	1	2	1	3	2	47	232	2.54	2.8	1	0.9	1
W.A.C	MALE	49	70	8	3	6	23	2	3	22.09	3	NASH	2	2	2	1	99	1	1	2	1	1	2	274	70	2.97	3.4	1.3	0.2	1
W.B.D.S	MALE	59	80	8	1	7	19	2	1	28.7	3	NASH	2	2	1	1	99	1	1	2	1	3	1	30	29	0.78	3.2	1.37	2.61	1
